# Supplementary material for: In Vitro and In Vivo Evidence towards Fibronectin’s Protective Effects against Prion Infection
Source: Int J Mol Sci. 2023 Dec 15;24(24):17525. doi: 10.3390/ijms242417525 (PMC10743696; doi:10.3390/ijms242417525)
Supplement: Supplementary file 1 [file ijms-24-17525-s001.zip]

Archive with 1 entries (1 files):
- ijms-2690280-supplementary.pdf
